# Supplementary material for: Dynamics of SARS-CoV-2 Transmission Among Indian Nationals Evacuated From Iran
Source: Disaster Med Public Health Prep. 2020 Oct 22:1–7. doi: 10.1017/dmp.2020.393 (PMC7737123; doi:10.1017/dmp.2020.393)
Supplement: Supplementary file 1 [file S1935789320003936sup.zip]

Archive with 3 entries (3 files):
- S1935789320003936sup001.xlsx
- S1935789320003936sup002.html.htm
- S1935789320003936sup003.xlsx
