# Supplementary material for: Dynamics of SARS-CoV-2 Transmission Among Indian Nationals Evacuated From Iran
Source: Disaster Med Public Health Prep. 2020 Oct 22:1–7. doi: 10.1017/dmp.2020.393 (PMC7737123; doi:10.1017/dmp.2020.393)
Supplement: Supplementary file 1 [file S1935789320003936sup.zip › S1935789320003936sup001.xlsx]

## Sheet: SEIR_stepwisemodel
Definitions	Values		T	S	E	I	R	N	Date
S (susceptibles, initial)	463		0	474	0	0	0	528
E (exposed, initial)	0		1	463	0	11	0	528	2020-03-14
I (infectives, initial)	11		2	459.392	3.608	9.9	1.1	528
R (recovered/removed, initial)	0		3	456.17	6.1739	9.566	2.09	528
Beta (= 1/ Duration of infectiousness, fraction of susceptibles exposed per day)	0.328		4	453.079	8.14273	9.73193	3.0466	528
Lambda (= 1/ incubation period, fraction of exposed become infective per day)	0.181818		5	449.955	9.78591	10.2392	4.01979	528
Gamma (= 1 / Duration of infectiousness, fraction of infectives who recover per day)	0.1		6	446.691	11.2705	10.9946	5.04372	528
T (time interval, in days)	1		7	443.212	12.7005	11.9443	6.14317	528
N (total number of people = S+ I + R)	474		8	439.462	14.1416	13.059	7.3376	528
			9	435.396	15.636	14.3243	8.64351	528
R0 value	3.28		10	430.978	17.2114	15.7348	10.0759	528
Mean duration of infectiousness (D) in days	10		11	426.174	18.8861	17.2907	11.6494	528
Mean incubation period in days	5.5		12	420.954	20.6725	18.9954	13.3785	528
			13	415.289	22.5786	20.8545	15.278	528
			14	409.153	24.6088	22.8743	17.3635	528
			15	402.523	26.7647	25.0612	19.6509	528	2020-03-28
			16	395.377	29.0447	27.4214	22.157	528
			17	387.696	31.4444	29.9601	24.8992	528
			18	379.468	33.9559	32.6812	27.8952	528
			19	370.682	36.5676	35.5869	31.1633	528	2020-04-01
			20	361.337	39.2641	38.6769	34.722	528
			21	351.437	42.0256	41.9481	38.5897	528
			22	340.993	44.8283	45.3943	42.7845	528
			23	330.027	47.6435	49.0055	47.3239	528
			24	318.57	50.4384	52.7674	52.2245	528
			25	306.661	53.1765	56.6613	57.5012	528
			26	294.352	55.8174	60.6636	63.1673	528
			27	281.702	58.3187	64.7459	69.2337	528
			28	268.781	60.6363	68.8747	75.7083	528
			29	255.666	62.726	73.012	82.5958	528
			30	242.442	64.5452	77.1155	89.897	528
			31	229.198	66.0544	81.1394	97.6085	528
			32	216.023	67.219	85.0354	105.722	528
			33	203.01	68.0109	88.7535	114.226	528
			34	190.245	68.4095	92.2438	123.101	528
			35	177.813	68.4035	95.4575	132.326	528
			36	165.789	67.991	98.3487	141.871	528
			37	154.238	67.1799	100.876	151.706	528
			38	143.216	65.9877	103.003	161.794	528
			39	132.765	64.4403	104.7	172.094	528
			40	122.918	62.5714	105.947	182.564	528
			41	113.692	60.4203	106.729	193.159	528
			42	105.096	58.031	107.041	203.832	528
			43	97.1265	55.4494	106.888	214.536	528
			44	89.7719	52.7223	106.281	225.225	528
			45	83.0128	49.8955	105.239	235.853	528
			46	76.8239	47.0125	103.787	246.377	528
			47	71.1754	44.1133	101.956	256.755	528
			48	66.0345	41.2335	99.7809	266.951	528
			49	61.3667	38.4043	97.2999	276.929	528
			50	57.1368	35.6517	94.5525	286.659	528
			51	53.3096	32.9968	91.5794	296.114	528
			52	49.851	30.4559	88.4208	305.272	528
			53	46.7284	28.0411	85.1162	314.114	528
			54	43.9107	25.7604	81.703	322.626	528
			55	41.3692	23.6182	78.2164	330.796	528
			56	39.0769	21.6163	74.6889	338.618	528
			57	37.0093	19.7537	71.1503	346.087	528
			58	35.1438	18.0275	67.6268	353.202	528
			59	33.4602	16.4335	64.1419	359.964	528
			60	31.9397	14.966	60.7156	366.379	528
			61	30.5659	13.6187	57.3651	372.45	528
			62	29.3238	12.3847	54.1047	378.187	528
			63	28.1998	11.2569	50.946	383.597	528
			64	27.182	10.228	47.8981	388.692	528
			65	26.2597	9.29069	44.968	393.482	528
			66	25.4232	8.43801	42.1604	397.978	528
			67	24.6638	7.66315	39.4785	402.194	528
			68	23.9741	6.95964	36.924	406.142	528
			69	23.3469	6.32136	34.497	409.835	528
			70	22.7764	5.74258	32.1966	413.284	528
			71	22.2569	5.21798	30.0211	416.504	528
			72	21.7835	4.74261	27.9677	419.506	528
			73	21.3519	4.31191	26.0332	422.303	528
			74	20.9581	3.92171	24.2139	424.906	528
			75	20.5986	3.56818	22.5055	427.328	528
			76	20.2702	3.24783	20.9037	429.578	528
			77	19.9701	2.95749	19.4039	431.669	528
			78	19.6955	2.69428	18.0012	433.609	528
			79	19.4444	2.45558	16.691	435.409	528
			80	19.2145	2.23902	15.4683	437.078	528
			81	19.0039	2.04248	14.3286	438.625	528
			82	18.811	1.86403	13.2671	440.058	528
			83	18.6342	1.70191	12.2793	441.385	528
			84	18.4721	1.55457	11.3608	442.613	528
			85	18.3234	1.42059	10.5074	443.749	528
			86	18.187	1.29869	9.71493	444.799	528
			87	18.0619	1.18774	8.97956	445.771	528
			88	17.947	1.08668	8.29756	446.669	528
			89	17.8415	0.994599	7.66538	447.499	528
			90	17.7446	0.910648	7.07968	448.265	528
			91	17.6556	0.834072	6.53728	448.973	528
			92	17.5738	0.764188	6.0352	449.627	528
			93	17.4987	0.700382	5.57063	450.23	528
			94	17.4296	0.642096	5.14091	450.787	528
			95	17.3662	0.588829	4.74356	451.301	528
			96	17.3078	0.540127	4.37626	451.776	528
			97	17.2541	0.495581	4.03684	452.213	528
			98	17.2048	0.454818	3.72326	452.617	528
			99	17.1594	0.417504	3.43363	452.989	528
			100	17.1177	0.383334	3.16618	453.333	528
