# Supplementary material for: Dynamics of SARS-CoV-2 Transmission Among Indian Nationals Evacuated From Iran
Source: Disaster Med Public Health Prep. 2020 Oct 22:1–7. doi: 10.1017/dmp.2020.393 (PMC7737123; doi:10.1017/dmp.2020.393)
Supplement: Supplementary file 1 [file S1935789320003936sup.zip › S1935789320003936sup003.xlsx]

## Sheet: Actual_data
Day	Date	S	E	I	R	N (total)	Daily new infection count
1	2020-03-14	474	0	0	0	474	0
2	2020-03-15	474	0	0	0	474	0
3	2020-03-16	474	0	0	0	474	0
4	2020-03-17	474	0	0	0	474	0
5	2020-03-18	474	0	0	0	474	0
6	2020-03-19	474	0	0	0	474	0
7	2020-03-20	474	0	0	0	474	0
8	2020-03-21	474	0	0	0	474	0
9	2020-03-22	474	0	0	0	474	0
10	2020-03-23	474	0	0	0	474	0
11	2020-03-24	474	0	0	0	474	0
12	2020-03-25	474	0	0	0	474	0
13	2020-03-26	474	0	0	0	474	0
14	2020-03-27	474	0	0	0	474	0
15	2020-03-28	444	0	30	0	474	30
16	2020-03-29	444	0	30	0	474	0
17	2020-03-30	444	0	11	19	474	0
18	2020-03-31	444	0	7	23	474	0
19	2020-04-01	439	0	6	29	474	5
20	2020-04-02	439	0	6	29	474	0
21	2020-04-03	439	0	6	29	474	0
22	2020-04-04	439	0	5	30	474	0
23	2020-04-05	439	0	3	32	474	0
24	2020-04-06	439	0	1	34	474	0
25	2020-04-07	439	0	0	35	474	0
26	2020-04-08	429	0	10	35	474	10
27	2020-04-09	429	0	10	35	474	0
28	2020-04-10	429	0	0	45	474	0
29	2020-04-11	427	0	2	45	474	2
30	2020-04-12	427	0	1	46	474	0
31	2020-04-13	427	0	0	47	474	0
32	2020-04-14	427	0	0	47	474	0
33	2020-04-15	427	0	0	47	474	0
34	2020-04-16	427	0	0	47	474	0
35	2020-04-17	426	0	1	47	474	1
36	2020-04-18	426	0	0	48	474	0
37	2020-04-19	426	0	0	48	474	0
38	2020-04-20	426	0	0	48	474	0
